# Supplementary material for: Daptomycin Pharmacokinetics in Blood and Wound Fluid in Critical Ill Patients with Left Ventricle Assist Devices
Source: Antibiotics (Basel). 2023 May 13;12(5):904. doi: 10.3390/antibiotics12050904 (PMC10215934; doi:10.3390/antibiotics12050904)
Supplement: Supplementary file 1 [file antibiotics-12-00904-s001.zip]

Archive with 2 entries (2 files):
- antibiotics-2352730-supplemental table-5.5.xlsx
- antibiotics-2352730-supplementary.pdf
